# Supplementary material for: Greener Synthesis of Antiproliferative Furoxans via Multicomponent Reactions
Source: Molecules. 2022 Mar 8;27(6):1756. doi: 10.3390/molecules27061756 (PMC8955377; doi:10.3390/molecules27061756)
Supplement: Supplementary file 1 [file molecules-27-01756-s001.zip]

Archive with 1 entries (1 files):
- molecules-1558399-supplementary.pdf
